# Supplementary material for: Front-Line Tyrosine Kinase Inhibitors in Pediatric Chronic Myeloid Leukemia: A Study on Efficacy and Safety
Source: Cancers (Basel). 2023 Jul 29;15(15):3862. doi: 10.3390/cancers15153862 (PMC10416896; doi:10.3390/cancers15153862)
Supplement: Supplementary file 1 [file cancers-15-03862-s001.zip]

Archive with 1 entries (1 files):
- cancers-2515973-supplementary.pdf
